# Supplementary material for: Role of Myeloid Tet Methylcytosine Dioxygenase 2 in Pulmonary and Peritoneal Inflammation Induced by Lipopolysaccharide and Peritonitis Induced by Escherichia coli
Source: Cells. 2021 Dec 28;11(1):82. doi: 10.3390/cells11010082 (PMC8750455; doi:10.3390/cells11010082)
Supplement: Supplementary file 1 [file cells-11-00082-s001.zip]

Archive with 1 entries (1 files):
- cells-1371333-supplementary.pdf
